# Supplementary material for: Candida albicans-Based Immune Training to Reduce Lung Fibrosis from Polystyrene Nanoparticles
Source: Int J Mol Sci. 2026 May 7;27(10):4169. doi: 10.3390/ijms27104169 (PMC13206347; doi:10.3390/ijms27104169)
Supplement: Supplementary file 1 [file ijms-27-04169-s001.zip]

Archive with 1 entries (1 files):
- ijms-4296558-supplementary.pdf
